# Supplementary material for: The (Bio)chemical Base of Flower Colour in Bidens ferulifolia
Source: Plants (Basel). 2022 May 11;11(10):1289. doi: 10.3390/plants11101289 (PMC9145775; doi:10.3390/plants11101289)
Supplement: Supplementary file 1 [file plants-11-01289-s001.zip]

Archive with 1 entries (1 files):
- plants-1705886-supplementary.pdf
